# Supplementary material for: Development of Yein-Early, a Unique Fruit-Color and Leaf-Shape Mutant of Citrus unshiu, and Its Specific Selection Marker
Source: Curr Issues Mol Biol. 2024 Sep 21;46(9):10606–17. doi: 10.3390/cimb46090628 (PMC11430535; doi:10.3390/cimb46090628)
Supplement: Supplementary file 1 [file cimb-46-00628-s001.zip]

Archive with 1 entries (1 files):
- cimb-3195282-supplementary.pdf
